# Supplementary material for: Arsenic Removal via the Biomineralization of Iron-Oxidizing Bacteria Pseudarthrobacter sp. Fe7
Source: Microorganisms. 2023 Nov 26;11(12):2860. doi: 10.3390/microorganisms11122860 (PMC10746119; doi:10.3390/microorganisms11122860)
Supplement: Supplementary file 1 [file microorganisms-11-02860-s001.zip]

Archive with 1 entries (1 files):
- microorganisms-2722983-supplementary.pdf
